# Supplementary material for: Elevated Tumor HIF-1α Expression Correlates with Advanced Pathological Stage Following Neoadjuvant Concurrent Chemoradiotherapy in Esophageal Squamous Cell Carcinoma
Source: Curr Issues Mol Biol. 2026 May 18;48(5):525. doi: 10.3390/cimb48050525 (PMC13204692; doi:10.3390/cimb48050525)
Supplement: Supplementary file 1 [file cimb-48-00525-s001.zip]

Archive with 1 entries (1 files):
- cimb-4306832-supplementary.pdf
